# Supplementary material for: Identifying reproducible resting state networks and functional connectivity alterations following chronic restraint stress in anaesthetized rats
Source: Front Neurosci. 2023 May 22;17:1151525. doi: 10.3389/fnins.2023.1151525 (PMC10239969; doi:10.3389/fnins.2023.1151525)
Supplement: Supplementary file 1 [file Data_Sheet_1.ZIP]

Archive with 6 entries (6 files):
- Supplementary_Material_1_Workflow_Scripts.pdf
- Supplementary_Material_2_ROI&substurctures_masks.zip
- Supplementary_Material_3_Table_4Networks_Summary.xlsx
- Supplementary_Material_4_Reproducibility_Rank.zip
- Supplementary_Material_5_Table_50Nodes_Summary.xlsx
- Supplementary_Material_6_Table_EdgeStrength_Summary.xlsx
