# Supplementary material for: Identifying reproducible resting state networks and functional connectivity alterations following chronic restraint stress in anaesthetized rats
Source: Front Neurosci. 2023 May 22;17:1151525. doi: 10.3389/fnins.2023.1151525 (PMC10239969; doi:10.3389/fnins.2023.1151525)
Supplement: Supplementary file 1 [file Data_Sheet_1.ZIP › Supplementary_Material_3_Table_4Networks_Summary.xlsx]

## Sheet: Network1
Network 1: DMN-like Network
Region	Hemisphere	Avg.Z	Voxel%	Voxel	Anat_total
Retrosplenial_granular_area	Left	7.11735	0.349398	145	415
Retrosplenial_granular_area	Right	7.10592	0.321534	109	339
Cg1	Right	6.87745	1	262	262
Prelimbic_area	Right	6.61432	1	317	317
Cg1	Left	6.55344	1	317	317
Primary_somatosensory_area_hindlimb_representation	Left	6.55146	1	222	222
Retrosplenial_dysgranular_area	Right	6.53659	0.412903	128	310
Prelimbic_area	Left	6.42204	1	286	286
Primary_somatosensory_area_trunk_representation	Left	6.39139	1	215	215
Primary_somatosensory_area_hindlimb_representation	Right	6.32362	1	235	235
Secondary_auditory_area_ventral_part	Left	6.19381	0.827751	173	209
Primary_somatosensory_area_dysgranular_zone	Left	6.16854	0.961783	151	157
Retrosplenial_dysgranular_area	Left	6.12892	0.426036	144	338
Parietal_association_cortex_medial_area	Right	6.00956	1	48	48
Primary_somatosensory_area_forelimb_representation	Right	5.96299	0.929978	425	457
Primary_somatosensory_area_barrel_field	Right	5.89116	0.916547	637	695
Parietal_association_cortex_medial_area	Left	5.87891	1	65	65
Cg2	Left	5.8765	1	189	189
Cg2	Right	5.87147	1	166	166
Primary_motor_area	Left	5.83445	0.749311	544	726
Primary_auditory_area	Left	5.79787	0.833333	240	288
Parietal_association_cortex_posterior_area	Left	5.69817	1	77	77
Primary_somatosensory_area_forelimb_representation	Left	5.68757	0.929638	436	469
Primary_somatosensory_area_trunk_representation	Right	5.6869	0.762115	173	227
Primary_somatosensory_area_barrel_field	Left	5.51486	0.987847	569	576
Primary_somatosensory_area_face_representation	Left	5.45678	0.295666	191	646
Temporal_association_cortex	Left	5.41335	0.431818	114	264
Parietal_association_cortex_lateral_area	Right	5.4044	0.731343	49	67
Infralimbic_area	Left	5.23215	1	63	63
Infralimbic_area	Right	5.22959	1	82	82
Secondary_motor_area	Left	5.09431	0.882225	809	917
Primary_somatosensory_area_dysgranular_zone	Right	5.03094	0.921212	152	165
Primary_motor_area	Right	4.98315	0.762307	542	711
Secondary_motor_area	Right	4.96734	0.900621	870	966
CA2	Left	4.91077	0.401786	45	112
Parietal_association_cortex_lateral_area	Left	4.79237	1	64	64
CA1	Left	4.68684	0.148862	85	571
Frontal_association_cortex	Left	4.67395	0.987342	234	237
Perirhinal_area_36	Left	4.58654	0.53125	85	160
Primary_somatosensory_area_face_representation	Right	4.53887	0.0784593	55	701
Ventrolateral_orbital_area	Left	4.50283	0.716981	76	106
Frontal_association_cortex	Right	4.46161	0.986784	224	227
Ventrolateral_orbital_area	Right	4.43825	0.71028	76	107
Medial_orbital_area	Left	4.38993	1	62	62
Lateral_orbital_area	Left	4.37086	0.368182	81	220
Ventral_orbital_area	Right	4.3654	0.925	111	120
Secondary_visual_area_lateral_part	Left	4.36129	0.350365	96	274
Secondary_auditory_area_dorsal_part	Left	4.34178	0.767442	198	258
Medial_orbital_area	Right	4.3307	1	71	71
Lateral_orbital_area	Right	4.29023	0.282051	66	234
CA3	Left	4.25362	0.139676	69	494
Claustrum	Right	4.1944	0.169355	21	124
Secondary_visual_area_medial_part	Right	4.16012	0.255172	111	435
Dorsolateral_orbital_area	Left	4.15418	0.187919	28	149
Ventral_orbital_area	Left	4.10424	0.815789	93	114
Claustrum	Left	4.0174	0.137931	16	116
CA1	Right	3.88696	0.0734095	45	613
Primary_visual_area	Left	3.84853	0.19571	146	746
Secondary_visual_area_medial_part	Left	3.71293	0.363171	142	391
Secondary_somatosensory_area	Right	3.68425	0.0963391	50	519
CA2	Right	3.59536	0.102804	11	107
Secondary_somatosensory_area	Left	3.44626	0.123077	64	520
Dorsolateral_orbital_area	Right	3.16171	0.219101	39	178

## Sheet: Network2
Network 2: Spatial Attention-Limbic Network
Region	Hemisphere	Avg.Z	Voxel%	Voxel	Anat_total
Inferior_colliculus_central_nucleus	Left	6.35063	1	145	145
Thalamus	Right	6.30181	1	921	921
Retrosplenial_granular_area	Right	6.29069	0.678466	230	339
Thalamus	Left	6.22403	0.998907	914	915
Inferior_colliculus_external_cortex	Right	6.21891	1	294	294
Inferior_colliculus_external_cortex	Left	6.15806	1	299	299
Retrosplenial_dysgranular_area	Right	6.15556	0.587097	182	310
Primary_visual_area	Right	5.93155	1	753	753
Inferior_colliculus_central_nucleus	Right	5.89876	1	146	146
Primary_auditory_area	Right	5.87556	0.89781	246	274
Secondary_auditory_area_ventral_part	Right	5.83933	0.648889	146	225
Subiculum	Right	5.68961	0.585586	195	333
Postrhinal_cortex	Left	5.472	0.649805	167	257
Postrhinal_cortex	Right	5.42683	0.817021	192	235
Dentate_gyrus	Left	5.40832	0.618182	374	605
Retrosplenial_granular_area	Left	5.34336	0.650602	270	415
Subiculum	Left	5.33557	0.507463	170	335
Medial_entorhinal_cortex	Right	5.33132	0.653244	292	447
Dentate_gyrus	Right	5.32098	0.649153	383	590
Secondary_visual_area_lateral_part	Left	5.24211	0.649635	178	274
Secondary_visual_area_medial_part	Right	5.23314	0.744828	324	435
Presubiculum	Right	5.22267	0.858696	158	184
Secondary_visual_area_medial_part	Left	5.20944	0.636829	249	391
Temporal_association_cortex	Left	5.13875	0.55303	146	264
Medial_entorhinal_cortex	Left	5.11407	0.375	168	448
Primary_visual_area	Left	5.08249	0.80429	600	746
Superficial_gray_layer_of_the_superior_colliculus	Right	5.05807	1	133	133
Secondary_auditory_area_dorsal_part	Right	5.04094	0.970339	229	236
Presubiculum	Left	4.94414	0.752525	149	198
Deeper_gray_layer_of_the_superior_colliculus	Right	4.89283	1	433	433
CA1	Right	4.8903	0.631321	387	613
Secondary_visual_area_lateral_part	Right	4.88889	1	255	255
Parasubiculum	Right	4.83831	0.709677	110	155
Temporal_association_cortex	Right	4.82881	0.954751	211	221
Parietal_association_cortex_posterior_area	Right	4.65957	0.959184	94	98
Parasubiculum	Left	4.65916	0.478261	77	161
Superficial_gray_layer_of_the_superior_colliculus	Left	4.61801	1	131	131
CA1	Left	4.59788	0.565674	323	571
Retrosplenial_dysgranular_area	Left	4.58996	0.573964	194	338
Primary_auditory_area	Left	4.57763	0.142361	41	288
Parietal_association_cortex_lateral_area	Right	4.36466	0.268657	18	67
Deeper_gray_layer_of_the_superior_colliculus	Left	4.33662	1	436	436
CA3	Left	4.30774	0.461538	228	494
CA3	Right	4.28895	0.487896	262	537
Primary_somatosensory_area_trunk_representation	Right	4.28228	0.237885	54	227
CA2	Right	4.21732	0.579439	62	107
Secondary_auditory_area_ventral_part	Left	4.20981	0.0526316	11	209
Secondary_auditory_area_dorsal_part	Left	4.09447	0.232558	60	258
Hypothalamic_region	Left	4.05878	0.165289	80	484
Inferior_colliculus_dorsal_cortex	Left	4.022	1	78	78
Hypothalamic_region	Right	3.99567	0.156863	80	510
Secondary_somatosensory_area	Right	3.99482	0.0578035	30	519
Perirhinal_area_36	Right	3.86187	0.0591716	10	169
CA2	Left	3.54204	0.357143	40	112
Inferior_colliculus_dorsal_cortex	Right	3.4005	1	73	73

## Sheet: Network3
Network 3: Corpus Striatum Network
Region	Hemisphere	Avg.Z	Voxel%	Voxel	Anat_total
Nucleus_accumbens_core	Right	6.65989	0.976562	125	128
Claustrum	Left	6.50158	0.862069	100	116
Claustrum	Right	6.49594	0.830645	103	124
Primary_motor_area	Right	6.27248	0.237693	169	711
Lateral_orbital_area	Right	6.10031	0.717949	168	234
Frontal_association_area_3	Right	6.09993	1	189	189
Primary_motor_area	Left	5.94053	0.250689	182	726
Ventrolateral_orbital_area	Left	5.93629	0.283019	30	106
Endopiriform_nucleus	Right	5.88379	1	195	195
Frontal_association_area_3	Left	5.85041	1	171	171
Lateral_entorhinal_cortex	Right	5.8334	0.403226	200	496
Agranular_insular_cortex_ventral_area	Right	5.82449	0.990741	107	108
Lateral_orbital_area	Left	5.78766	0.631818	139	220
Endopiriform_nucleus	Left	5.78353	0.769231	140	182
Primary_somatosensory_area_face_representation	Left	5.77029	0.704334	455	646
Primary_somatosensory_area_forelimb_representation	Right	5.73221	0.0700219	32	457
Agranular_insular_cortex_dorsal_area	Right	5.68295	0.986928	151	153
Amygdala	Right	5.67231	0.882418	803	910
Primary_somatosensory_area_face_representation	Right	5.62605	0.921541	646	701
Agranular_insular_cortex_posterior_area	Right	5.62433	1	129	129
Agranular_insular_cortex_ventral_area	Left	5.61895	0.990991	110	111
Piriform_cortex_layer_3	Right	5.51201	1	425	425
Caudate_putamen	Right	5.48503	0.974496	1643	1686
Secondary_motor_area	Right	5.41939	0.0993789	96	966
Dysgranular_insular_cortex	Right	5.40217	1	254	254
Granular_insular_cortex	Left	5.38601	1	196	196
Perirhinal_area_35	Left	5.34718	0.0521739	6	115
Primary_somatosensory_area_forelimb_representation	Left	5.32636	0.0703625	33	469
Caudate_putamen	Left	5.31446	0.979518	1626	1660
Ventral_orbital_area	Left	5.31128	0.184211	21	114
Primary_somatosensory_area_barrel_field	Right	5.30487	0.0834532	58	695
Secondary_motor_area	Left	5.23137	0.117775	108	917
Granular_insular_cortex	Right	5.18393	1	224	224
Dysgranular_insular_cortex	Left	5.17636	1	204	204
Agranular_insular_cortex_posterior_area	Left	5.1734	0.9375	90	96
Ventrolateral_orbital_area	Right	5.12083	0.28972	31	107
Secondary_auditory_area_ventral_part	Left	5.08139	0.119617	25	209
Nucleus_accumbens_shell	Right	5.02072	0.982249	166	169
Perirhinal_area_36	Left	4.95228	0.2	32	160
Perirhinal_area_35	Right	4.92173	0.464567	59	127
Agranular_insular_cortex_dorsal_area	Left	4.89589	0.992908	140	141
Secondary_somatosensory_area	Left	4.85867	0.876923	456	520
Perirhinal_area_36	Right	4.84874	0.455621	77	169
Dorsolateral_orbital_area	Right	4.83952	0.780899	139	178
Nucleus_accumbens_core	Left	4.8103	1	124	124
Piriform_cortex_layer_3	Left	4.80644	0.473118	220	465
Secondary_somatosensory_area	Right	4.79321	0.845857	439	519
Piriform_cortex_layer_2	Right	4.64659	0.995327	213	214
Secondary_auditory_area_ventral_part	Right	4.60482	0.351111	79	225
Piriform_cortex_layer_2	Left	4.49833	0.561321	119	212
Dorsolateral_orbital_area	Left	4.44549	0.812081	121	149
Primary_somatosensory_area_dysgranular_zone	Right	4.35736	0.0787879	13	165
Piriform_cortex_layer_1	Right	4.33716	0.997706	435	436
Ventral_orbital_area	Right	4.24181	0.075	9	120
Globus_pallidus_external_lateral_part	Left	4.18474	1	167	167
Piriform_cortex_layer_1	Left	4.17971	0.492754	204	414
Globus_pallidus_external_lateral_part	Right	3.95986	1	163	163
Ventral_pallidum	Right	3.84071	0.992754	137	138
Primary_auditory_area	Right	3.83471	0.10219	28	274
CA3	Right	3.33725	0.0819367	44	537
CA2	Right	3.26986	0.0747664	8	107
Globus_pallidus_external_medial_part	Left	3.24618	1	38	38
Globus_pallidus_external_medial_part	Right	3.09387	1	29	29
Nucleus_accumbens_shell	Left	2.98531	1	161	161
Ventral_pallidum	Left	2.03674	0.993939	164	165

## Sheet: Network4
Network 4: Autonomic Network
Region	Hemisphere	Avg.Z	Voxel%	Voxel	Anat_total
Subiculum	Left	6.95122	0.492537	165	335
Subiculum	Right	6.75005	0.402402	134	333
CA1	Right	6.67413	0.25938	159	613
Endopiriform_nucleus	Left	6.46288	0.230769	42	182
CA1	Left	6.32816	0.285464	163	571
Piriform_cortex_layer_3	Left	6.09538	0.526882	245	465
Perirhinal_area_35	Right	6.09279	0.535433	68	127
Dentate_gyrus	Left	5.99256	0.37686	228	605
CA3	Right	5.9814	0.39851	214	537
Dentate_gyrus	Right	5.92633	0.350847	207	590
Hypothalamic_region	Right	5.82878	0.843137	430	510
CA3	Left	5.82493	0.392713	194	494
Hypothalamic_region	Left	5.75512	0.834711	404	484
CA2	Left	5.74031	0.241071	27	112
CA2	Right	5.67926	0.242991	26	107
Amygdala	Left	5.62839	0.953196	835	876
Presubiculum	Left	5.61411	0.247475	49	198
Medial_entorhinal_cortex	Left	5.41622	0.549107	246	448
Perirhinal_area_35	Left	5.41552	0.947826	109	115
Lateral_entorhinal_cortex	Left	5.33482	0.930233	440	473
Postrhinal_cortex	Left	5.1791	0.350195	90	257
Lateral_entorhinal_cortex	Right	5.17169	0.512097	254	496
Piriform_cortex_layer_2	Left	5.07651	0.433962	92	212
Parasubiculum	Left	5.00921	0.521739	84	161
Substantia_nigra_lateral_part	Right	4.98047	0.857143	6	7
Perirhinal_area_36	Right	4.94513	0.485207	82	169
Agranular_insular_cortex_posterior_area	Left	4.83882	0.0625	6	96
Postrhinal_cortex	Right	4.78992	0.182979	43	235
Parasubiculum	Right	4.789	0.283871	44	155
Amygdala	Right	4.63188	0.114286	104	910
Presubiculum	Right	4.62986	0.141304	26	184
Piriform_cortex_layer_1	Left	4.55212	0.504831	209	414
Medial_entorhinal_cortex	Right	4.50476	0.279642	125	447
Substantia_nigra_lateral_part	Left	4.50387	0.916667	11	12
Perirhinal_area_36	Left	4.48057	0.26875	43	160
Subthalamic_nucleus	Right	3.0268	0.571429	4	7
Substantia_nigra_reticular_part	Left	3.02066	0.99187	122	123
Substantia_nigra_reticular_part	Right	3.00798	1	116	116
Substantia_nigra_compact_part	Right	2.62038	0.948718	37	39
Subthalamic_nucleus	Left	2.59787	0.777778	7	9
Substantia_nigra_compact_part	Left	2.39723	0.945946	35	37

## Sheet: Anat_total
Region	Total_voxel
Agranular_insular_cortex_dorsal_area_left	141
Agranular_insular_cortex_dorsal_area_right	153
Agranular_insular_cortex_posterior_area_left	96
Agranular_insular_cortex_posterior_area_right	129
Agranular_insular_cortex_ventral_area_left	111
Agranular_insular_cortex_ventral_area_right	108
Amygdala_left	876
Amygdala_right	910
CA1_left	571
CA1_right	613
CA2_left	112
CA2_right	107
CA3_left	494
CA3_right	537
Caudate_putamen_left	1660
Caudate_putamen_right	1686
Cg1_left	317
Cg1_right	262
Cg2_left	189
Cg2_right	166
Claustrum_left	116
Claustrum_right	124
Deeper_gray_layer_of_the_superior_colliculus_left	436
Deeper_gray_layer_of_the_superior_colliculus_right	433
Dentate_gyrus_left	605
Dentate_gyrus_right	590
Dorsolateral_orbital_area_left	149
Dorsolateral_orbital_area_right	178
Dysgranular_insular_cortex_left	204
Dysgranular_insular_cortex_right	254
Endopiriform_nucleus_left	182
Endopiriform_nucleus_right	195
Frontal_association_area_3_left	171
Frontal_association_area_3_right	189
Frontal_association_cortex_left	237
Frontal_association_cortex_right	227
Globus_pallidus_external_lateral_part_left	167
Globus_pallidus_external_lateral_part_right	163
Globus_pallidus_external_medial_part_left	38
Globus_pallidus_external_medial_part_right	29
Granular_insular_cortex_left	196
Granular_insular_cortex_right	224
Hypothalamic_region_left	484
Hypothalamic_region_right	510
Inferior_colliculus_central_nucleus_left	145
Inferior_colliculus_central_nucleus_right	146
Inferior_colliculus_dorsal_cortex_left	78
Inferior_colliculus_dorsal_cortex_right	73
Inferior_colliculus_external_cortex_left	299
Inferior_colliculus_external_cortex_right	294
Infralimbic_area_left	63
Infralimbic_area_right	82
Lateral_entorhinal_cortex_left	473
Lateral_entorhinal_cortex_right	496
Lateral_orbital_area_left	220
Lateral_orbital_area_right	234
Medial_entorhinal_cortex_left	448
Medial_entorhinal_cortex_right	447
Medial_orbital_area_left	62
Medial_orbital_area_right	71
Nucleus_accumbens_core_left	124
Nucleus_accumbens_core_right	128
Nucleus_accumbens_shell_left	161
Nucleus_accumbens_shell_right	169
Parasubiculum_left	161
Parasubiculum_right	155
Parietal_association_cortex_lateral_area_left	64
Parietal_association_cortex_lateral_area_right	67
Parietal_association_cortex_medial_area_left	65
Parietal_association_cortex_medial_area_right	48
Parietal_association_cortex_posterior_area_left	77
Parietal_association_cortex_posterior_area_right	98
Perirhinal_area_35_left	115
Perirhinal_area_35_right	127
Perirhinal_area_36_left	160
Perirhinal_area_36_right	169
Piriform_cortex_layer_1_left	414
Piriform_cortex_layer_1_right	436
Piriform_cortex_layer_2_left	212
Piriform_cortex_layer_2_right	214
Piriform_cortex_layer_3_left	465
Piriform_cortex_layer_3_right	425
Postrhinal_cortex_left	257
Postrhinal_cortex_right	235
Prelimbic_area_left	286
Prelimbic_area_right	317
Presubiculum_left	198
Presubiculum_right	184
Primary_auditory_area_left	288
Primary_auditory_area_right	274
Primary_motor_area_left	726
Primary_motor_area_right	711
Primary_somatosensory_area_barrel_field_left	576
Primary_somatosensory_area_barrel_field_right	695
Primary_somatosensory_area_dysgranular_zone_left	157
Primary_somatosensory_area_dysgranular_zone_right	165
Primary_somatosensory_area_face_representation_left	646
Primary_somatosensory_area_face_representation_right	701
Primary_somatosensory_area_forelimb_representation_left	469
Primary_somatosensory_area_forelimb_representation_right	457
Primary_somatosensory_area_hindlimb_representation_left	222
Primary_somatosensory_area_hindlimb_representation_right	235
Primary_somatosensory_area_trunk_representation_left	215
Primary_somatosensory_area_trunk_representation_right	227
Primary_visual_area_left	746
Primary_visual_area_right	753
Retrosplenial_dysgranular_area_left	338
Retrosplenial_dysgranular_area_right	310
Retrosplenial_granular_area_left	415
Retrosplenial_granular_area_right	339
Secondary_auditory_area_dorsal_part_left	258
Secondary_auditory_area_dorsal_part_right	236
Secondary_auditory_area_ventral_part_left	209
Secondary_auditory_area_ventral_part_right	225
Secondary_motor_area_left	917
Secondary_motor_area_right	966
Secondary_somatosensory_area_left	520
Secondary_somatosensory_area_right	519
Secondary_visual_area_lateral_part_left	274
Secondary_visual_area_lateral_part_right	255
Secondary_visual_area_medial_part_left	391
Secondary_visual_area_medial_part_right	435
Subiculum_left	335
Subiculum_right	333
Substantia_nigra_compact_part_left	37
Substantia_nigra_compact_part_right	39
Substantia_nigra_lateral_part_left	12
Substantia_nigra_lateral_part_right	7
Substantia_nigra_reticular_part_left	123
Substantia_nigra_reticular_part_right	116
Subthalamic_nucleus_left	9
Subthalamic_nucleus_right	7
Superficial_gray_layer_of_the_superior_colliculus_left	131
Superficial_gray_layer_of_the_superior_colliculus_right	133
Temporal_association_cortex_left	264
Temporal_association_cortex_right	221
thalamus_left	915
thalamus_right	921
Ventral_orbital_area_left	114
Ventral_orbital_area_right	120
Ventral_pallidum_left	165
Ventral_pallidum_right	138
Ventrolateral_orbital_area_left	106
Ventrolateral_orbital_area_right	107
