# Supplementary material for: Identifying reproducible resting state networks and functional connectivity alterations following chronic restraint stress in anaesthetized rats
Source: Front Neurosci. 2023 May 22;17:1151525. doi: 10.3389/fnins.2023.1151525 (PMC10239969; doi:10.3389/fnins.2023.1151525)
Supplement: Supplementary file 1 [file Data_Sheet_1.ZIP › Supplementary_Material_5_Table_50Nodes_Summary.xlsx]

## Sheet: Network 1
Network 1: DMN-like Network
Original node ID	Region	Hemisphere	Avg_Z	Voxel%	Voxel	Anat_total
37	Cg1	Left	6.85923	0.473186	150	317
	Cg1	Right	6.76865	0.473282	124	262
	Cg2	Left	6.18874	0.603175	114	189
	Cg2	Right	5.99003	0.620482	103	166
	Secondary_motor_area	Left	4.96728	0.107961	99	917
	Secondary_motor_area	Right	4.52006	0.1294	125	966
50	Cg1	Right	7.11281	0.492366	129	262
	Prelimbic_area	Right	6.96156	0.0788644	25	317
	Cg1	Left	6.70482	0.397476	126	317
	Prelimbic_area	Left	6.56419	0.0734266	21	286
	Cg2	Right	5.75612	0.361446	60	166
	Cg2	Left	5.66178	0.31746	60	189
	Secondary_motor_area	Right	4.55083	0.0817805	79	966
	Secondary_motor_area	Left	4.51202	0.0501636	46	917
9	Primary_somatosensory_area_trunk_representation	Left	6.97367	0.460465	99	215
	Primary_somatosensory_area_hindlimb_representation	Left	6.70108	0.864865	192	222
	Parietal_association_cortex_medial_area	Left	5.87891	1	65	65
	Primary_somatosensory_area_forelimb_representation	Left	5.71027	0.196162	92	469
	Primary_motor_area	Left	5.42409	0.177686	129	726
	Primary_somatosensory_area_dysgranular_zone	Left	5.31322	0.248408	39	157
	Parietal_association_cortex_lateral_area	Left	4.74947	0.515625	33	64
	CA1	Left	3.89525	0.0577933	33	571
	Secondary_visual_area_medial_part	Left	3.6684	0.347826	136	391
	CA2	Left	3.50552	0.107143	12	112
23	Retrosplenial_granular_area	Right	7.40095	0.292035	99	339
	Retrosplenial_granular_area	Left	7.35287	0.322892	134	415
	Retrosplenial_dysgranular_area	Right	6.57432	0.406452	126	310
	Retrosplenial_dysgranular_area	Left	6.32372	0.399408	135	338
10	Primary_somatosensory_area_trunk_representation	Right	6.7897	0.471366	107	227
	Primary_somatosensory_area_hindlimb_representation	Right	6.54497	0.765957	180	235
	Parietal_association_cortex_medial_area	Right	6.00956	1	48	48
	Primary_somatosensory_area_forelimb_representation	Right	5.90701	0.118162	54	457
	Primary_somatosensory_area_dysgranular_zone	Right	5.79475	0.187879	31	165
	Parietal_association_cortex_lateral_area	Right	5.44293	0.716418	48	67
	Primary_motor_area	Right	5.23588	0.14346	102	711
	Secondary_visual_area_medial_part	Right	4.14562	0.209195	91	435
	CA2	Right	4.06378	0.0560748	6	107
16	Primary_somatosensory_area_barrel_field	Right	5.89116	0.916547	637	695
	Primary_somatosensory_area_dysgranular_zone	Right	4.9849	0.345455	57	165
	Primary_somatosensory_area_face_representation	Right	4.72818	0.0570613	40	701
	Primary_somatosensory_area_trunk_representation	Right	3.89902	0.290749	66	227
	Secondary_somatosensory_area	Right	3.68425	0.0963391	50	519
35	Primary_somatosensory_area_forelimb_representation	Right	6.07278	0.763676	349	457
	Primary_somatosensory_area_hindlimb_representation	Right	5.59917	0.234043	55	235
	Primary_motor_area	Right	5.39749	0.434599	309	711
	Primary_somatosensory_area_dysgranular_zone	Right	4.70198	0.387879	64	165
44	Primary_somatosensory_area_dysgranular_zone	Left	6.5226	0.681529	107	157
	Primary_somatosensory_area_forelimb_representation	Left	5.83092	0.454158	213	469
	Primary_somatosensory_area_face_representation	Left	5.45678	0.295666	191	646
	Primary_somatosensory_area_barrel_field	Left	5.45623	0.416667	240	576
47	Primary_motor_area	Left	6.10804	0.528926	384	726
	Primary_somatosensory_area_hindlimb_representation	Left	5.59392	0.135135	30	222
	Primary_somatosensory_area_forelimb_representation	Left	5.43857	0.279318	131	469
	Secondary_motor_area	Left	4.96476	0.164667	151	917
	Cg1	Left	4.90764	0.0536278	17	317
6	Secondary_auditory_area_ventral_part	Left	6.19381	0.827751	173	209
	Primary_auditory_area	Left	5.79787	0.833333	240	288
	CA2	Left	5.64601	0.25	28	112
	CA1	Left	5.53681	0.0753065	43	571
	Temporal_association_cortex	Left	5.41335	0.431818	114	264
	Perirhinal_area_36	Left	4.58654	0.53125	85	160
	CA3	Left	4.56166	0.105263	52	494
	Secondary_auditory_area_dorsal_part	Left	4.47677	0.352713	91	258
43	Primary_somatosensory_area_trunk_representation	Left	5.89444	0.539535	116	215
	Parietal_association_cortex_posterior_area	Left	5.69817	1	77	77
	Primary_somatosensory_area_barrel_field	Left	5.63088	0.527778	304	576
	Parietal_association_cortex_lateral_area	Left	4.83804	0.484375	31	64
	Secondary_visual_area_lateral_part	Left	4.36129	0.350365	96	274
	Secondary_auditory_area_dorsal_part	Left	4.22698	0.414729	107	258
	Primary_visual_area	Left	3.94005	0.183646	137	746
	Secondary_somatosensory_area	Left	3.49666	0.0865385	45	520
4	Prelimbic_area	Right	6.79997	0.735016	233	317
	Prelimbic_area	Left	6.56452	0.702797	201	286
	Infralimbic_area	Left	5.23215	1	63	63
	Infralimbic_area	Right	5.22959	1	82	82
	Cg2	Left	4.39611	0.0740741	14	189
	Medial_orbital_area	Right	4.3864	0.788732	56	71
	Ventral_orbital_area	Right	4.36141	0.85	102	120
	Medial_orbital_area	Left	4.32337	0.709677	44	62
	Claustrum	Right	4.24426	0.16129	20	124
	Ventral_orbital_area	Left	4.08254	0.736842	84	114
	Claustrum	Left	4.03832	0.12069	14	116
	Ventrolateral_orbital_area	Right	3.76968	0.317757	34	107
	Ventrolateral_orbital_area	Left	3.42892	0.254717	27	106
46	Prelimbic_area	Left	5.9279	0.223776	64	286
	Secondary_motor_area	Left	5.30026	0.496183	455	917
	Ventrolateral_orbital_area	Left	5.09458	0.462264	49	106
	Cg1	Left	5.01323	0.0757098	24	317
	Frontal_association_cortex	Left	4.67395	0.987342	234	237
	Medial_orbital_area	Left	4.55263	0.290323	18	62
	Lateral_orbital_area	Left	4.37086	0.368182	81	220
	Ventral_orbital_area	Left	4.30674	0.0789474	9	114
	Dorsolateral_orbital_area	Left	4.15418	0.187919	28	149
34	Prelimbic_area	Right	5.73403	0.18612	59	317
	Secondary_motor_area	Right	5.20621	0.612836	592	966
	Ventrolateral_orbital_area	Right	4.97948	0.392523	42	107
	Frontal_association_cortex	Right	4.46161	0.986784	224	227
	Ventral_orbital_area	Right	4.41053	0.075	9	120
	Lateral_orbital_area	Right	4.29023	0.282051	66	234
	Medial_orbital_area	Right	4.22851	0.183099	13	71
	Primary_motor_area	Right	3.78793	0.132208	94	711
	Dorsolateral_orbital_area	Right	3.16171	0.219101	39	178

## Sheet: Network 2
Network 2: Spatial Attention-Limbic Network
Original node ID	Region	Hemisphere	Avg_Z	Voxel%	Voxel	Anat_total
7	Primary_auditory_area	Right	6.03104	0.810219	222	274
	Secondary_auditory_area_ventral_part	Right	5.91403	0.591111	133	225
	Secondary_auditory_area_dorsal_part	Right	5.24368	0.792373	187	236
	CA1	Right	5.14391	0.104405	64	613
	Temporal_association_cortex	Right	4.80065	0.425339	94	221
	CA2	Right	4.53376	0.271028	29	107
	Primary_somatosensory_area_trunk_representation	Right	4.35517	0.193833	44	227
	Parietal_association_cortex_posterior_area	Right	4.31406	0.306122	30	98
	Secondary_somatosensory_area	Right	3.99482	0.0578035	30	519
	Perirhinal_area_36	Right	3.86187	0.0591716	10	169
	CA3	Right	3.81856	0.0912477	49	537
30	Subiculum	Right	6.4794	0.213213	71	333
	Postrhinal_cortex	Right	5.51251	0.6	141	235
	Medial_entorhinal_cortex	Right	5.38505	0.630872	282	447
	Presubiculum	Right	5.1906	0.266304	49	184
	CA1	Right	5.16475	0.0766721	47	613
	Secondary_auditory_area_ventral_part	Right	5.07513	0.0577778	13	225
	Parasubiculum	Right	5.02201	0.387097	60	155
	Temporal_association_cortex	Right	4.85143	0.529412	117	221
	Secondary_visual_area_lateral_part	Right	4.72754	0.262745	67	255
	Dentate_gyrus	Right	4.47731	0.10339	61	590
	Primary_auditory_area	Right	4.43739	0.0875912	24	274
36	Primary_visual_area	Right	5.74642	0.482072	363	753
	Secondary_visual_area_lateral_part	Right	5.24832	0.537255	137	255
	CA1	Right	5.1119	0.1354	83	613
	Parietal_association_cortex_posterior_area	Right	4.82153	0.653061	64	98
	Parietal_association_cortex_lateral_area	Right	4.36466	0.268657	18	67
	Secondary_auditory_area_dorsal_part	Right	4.1169	0.131356	31	236
48	Dentate_gyrus	Right	5.9914	0.366102	216	590
	Superficial_gray_layer_of_the_superior_colliculus	Right	5.42584	0.353383	47	133
	Subiculum	Right	5.40962	0.303303	101	333
	CA1	Right	4.80691	0.288744	177	613
	CA3	Right	4.5403	0.284916	153	537
	Deeper_gray_layer_of_the_superior_colliculus	Right	4.40003	0.101617	44	433
	CA2	Right	4.07814	0.280374	30	107
11	Subiculum	Left	6.16363	0.146269	49	335
	Postrhinal_cortex	Left	5.54797	0.614786	158	257
	Secondary_visual_area_lateral_part	Left	5.2507	0.645985	177	274
	CA1	Left	5.15827	0.0542907	31	571
	Temporal_association_cortex	Left	5.13875	0.55303	146	264
	Medial_entorhinal_cortex	Left	5.13584	0.370536	166	448
	Presubiculum	Left	4.85511	0.242424	48	198
	Parasubiculum	Left	4.84419	0.341615	55	161
	Primary_auditory_area	Left	4.57763	0.142361	41	288
	Primary_visual_area	Left	4.3438	0.0898123	67	746
	Secondary_auditory_area_ventral_part	Left	4.20981	0.0526316	11	209
	Secondary_auditory_area_dorsal_part	Left	4.09447	0.232558	60	258
14	Presubiculum	Left	5.92225	0.0555556	11	198
	Retrosplenial_granular_area	Left	5.62185	0.192771	80	415
	Primary_visual_area	Left	5.24147	0.687668	513	746
	Secondary_visual_area_medial_part	Left	5.23558	0.631714	247	391
	Retrosplenial_dysgranular_area	Left	4.96527	0.284024	96	338
22	Inferior_colliculus_central_nucleus	Left	6.35063	1	145	145
	Inferior_colliculus_external_cortex	Left	6.16815	0.996656	298	299
	Retrosplenial_granular_area	Left	5.07869	0.0650602	27	415
	Presubiculum	Left	5.00471	0.29798	59	198
	Superficial_gray_layer_of_the_superior_colliculus	Left	5.00108	0.442748	58	131
	Deeper_gray_layer_of_the_superior_colliculus	Left	4.83907	0.674312	294	436
	Retrosplenial_dysgranular_area	Left	4.63711	0.0680473	23	338
	Parasubiculum	Left	4.19656	0.136646	22	161
	Inferior_colliculus_dorsal_cortex	Left	4.022	1	78	78
	Inferior_colliculus_dorsal_cortex	Right	2.60358	0.0547945	4	73
40	Dentate_gyrus	Left	5.59986	0.433058	262	605
	Subiculum	Left	5.01644	0.358209	120	335
	CA1	Left	4.76509	0.448336	256	571
	Superficial_gray_layer_of_the_superior_colliculus	Left	4.70835	0.396947	52	131
	Presubiculum	Left	4.61962	0.156566	31	198
	CA3	Left	4.45036	0.346154	171	494
	CA2	Left	3.73663	0.294643	33	112
	Deeper_gray_layer_of_the_superior_colliculus	Left	3.31917	0.316514	138	436
15	Inferior_colliculus_external_cortex	Right	6.23148	0.952381	280	294
	Inferior_colliculus_central_nucleus	Right	5.89876	1	146	146
	Superficial_gray_layer_of_the_superior_colliculus	Right	5.09284	0.518797	69	133
	Deeper_gray_layer_of_the_superior_colliculus	Right	4.95988	0.893764	387	433
	Presubiculum	Right	4.89872	0.440217	81	184
	Parasubiculum	Right	4.52278	0.264516	41	155
	Inferior_colliculus_dorsal_cortex	Right	3.20013	0.767123	56	73
39	Retrosplenial_granular_area	Right	6.33333	0.486726	165	339
	Retrosplenial_dysgranular_area	Right	6.05035	0.422581	131	310
	Retrosplenial_granular_area	Left	5.52724	0.339759	141	415
	Secondary_visual_area_medial_part	Right	4.90498	0.485057	211	435
	Retrosplenial_dysgranular_area	Left	4.11331	0.215976	73	338
	Superficial_gray_layer_of_the_superior_colliculus	Right	3.90018	0.12782	17	133
	Superficial_gray_layer_of_the_superior_colliculus	Left	3.49427	0.122137	16	131
41	Retrosplenial_granular_area	Right	6.68801	0.144543	49	339
	Retrosplenial_dysgranular_area	Right	6.45139	0.16129	50	310
	Presubiculum	Right	6.39141	0.13587	25	184
	Primary_visual_area	Right	6.22537	0.491368	370	753
	Secondary_visual_area_medial_part	Right	6.19311	0.225287	98	435
	Postrhinal_cortex	Right	5.3206	0.191489	45	235
	Parasubiculum	Right	5.05106	0.0580645	9	155
	Inferior_colliculus_dorsal_cortex	Right	4.50884	0.178082	13	73
	Secondary_visual_area_lateral_part	Right	4.16981	0.156863	40	255
27	thalamus	Left	6.38059	0.565027	517	915
	Dentate_gyrus	Left	4.99215	0.173554	105	605
	CA3	Left	3.87989	0.115385	57	494
	CA1	Left	2.92627	0.0630473	36	571
	CA2	Left	2.62468	0.0625	7	112
31	thalamus	Right	6.08511	0.399566	368	921
	thalamus	Left	6.1655	0.386885	354	915
	Hypothalamic_region	Left	4.05878	0.165289	80	484
	Hypothalamic_region	Right	3.99567	0.156863	80	510
42	thalamus	Right	6.51711	0.572204	527	921
	Dentate_gyrus	Right	4.88629	0.125424	74	590
	CA3	Right	4.07636	0.0986965	53	537

## Sheet: Network 3
Network 3: Corpus Striatum Network
Original node ID	Region	Hemisphere	Avg_Z	Voxel%	Voxel	Anat_total
1	Caudate_putamen	Left	5.16485	0.601205	998	1660
	Globus_pallidus_external_lateral_part	Left	4.52234	0.48503	81	167
	Globus_pallidus_external_medial_part	Left	3.30111	0.605263	23	38
24	Claustrum	Left	6.08113	0.344828	40	116
	Ventrolateral_orbital_area	Left	5.93629	0.283019	30	106
	Agranular_insular_cortex_ventral_area	Left	5.85914	0.657658	73	111
	Lateral_orbital_area	Left	5.80156	0.622727	137	220
	Endopiriform_nucleus	Left	5.41771	0.401099	73	182
	Caudate_putamen	Left	5.34545	0.076506	127	1660
	Ventral_orbital_area	Left	5.31128	0.184211	21	114
	Dysgranular_insular_cortex	Left	5.30461	0.142157	29	204
	Agranular_insular_cortex_dorsal_area	Left	4.93139	0.432624	61	141
	Piriform_cortex_layer_3	Left	4.91075	0.174194	81	465
	Piriform_cortex_layer_2	Left	4.86642	0.29717	63	212
	Nucleus_accumbens_core	Left	4.8103	1	124	124
	Piriform_cortex_layer_1	Left	4.68207	0.246377	102	414
	Dorsolateral_orbital_area	Left	3.81826	0.281879	42	149
	Nucleus_accumbens_shell	Left	2.96832	0.962733	155	161
	Ventral_pallidum	Left	1.90099	0.490909	81	165
25	Claustrum	Left	6.87806	0.456897	53	116
	Endopiriform_nucleus	Left	6.23566	0.346154	63	182
	Caudate_putamen	Left	5.95684	0.170482	283	1660
	Agranular_insular_cortex_ventral_area	Left	5.1536	0.324324	36	111
	Agranular_insular_cortex_dorsal_area	Left	4.98602	0.283688	40	141
	Agranular_insular_cortex_posterior_area	Left	4.7897	0.291667	28	96
	Piriform_cortex_layer_3	Left	4.7776	0.283871	132	465
	Dysgranular_insular_cortex	Left	4.60118	0.387255	79	204
	Granular_insular_cortex	Left	4.44102	0.265306	52	196
	Piriform_cortex_layer_2	Left	4.09208	0.254717	54	212
	Globus_pallidus_external_lateral_part	Left	3.81928	0.281437	47	167
	Piriform_cortex_layer_1	Left	3.70335	0.2343	97	414
	Globus_pallidus_external_medial_part	Left	3.16194	0.394737	15	38
	Ventral_pallidum	Left	2.17552	0.49697	82	165
29	Claustrum	Left	6.28239	0.0517241	6	116
	Dysgranular_insular_cortex	Left	6.05146	0.338235	69	204
	Granular_insular_cortex	Left	6.02317	0.489796	96	196
	Perirhinal_area_35	Left	5.34718	0.0521739	6	115
	Agranular_insular_cortex_posterior_area	Left	5.34669	0.645833	62	96
	Caudate_putamen	Left	5.13634	0.125301	208	1660
	Secondary_auditory_area_ventral_part	Left	5.08139	0.119617	25	209
	Perirhinal_area_36	Left	4.95228	0.2	32	160
	Secondary_somatosensory_area	Left	4.79854	0.663462	345	520
	Globus_pallidus_external_lateral_part	Left	3.92402	0.233533	39	167
2	Caudate_putamen	Right	5.27167	0.559312	943	1686
	Globus_pallidus_external_lateral_part	Right	4.33689	0.447853	73	163
	Globus_pallidus_external_medial_part	Right	3.12835	0.689655	20	29
26	Nucleus_accumbens_core	Right	6.65989	0.976562	125	128
	Caudate_putamen	Right	6.65557	0.0907473	153	1686
	Endopiriform_nucleus	Right	6.27381	0.241026	47	195
	Nucleus_accumbens_shell	Right	5.02072	0.982249	166	169
	Piriform_cortex_layer_3	Right	4.92114	0.0988235	42	425
	Piriform_cortex_layer_2	Right	4.4141	0.107477	23	214
	Piriform_cortex_layer_1	Right	3.95911	0.0779817	34	436
	Ventral_pallidum	Right	3.93148	0.92029	127	138
33	Claustrum	Right	7.01208	0.467742	58	124
	Caudate_putamen	Right	6.20946	0.164294	277	1686
	Endopiriform_nucleus	Right	5.77542	0.215385	42	195
	Agranular_insular_cortex_ventral_area	Right	5.18584	0.435185	47	108
	Agranular_insular_cortex_dorsal_area	Right	4.95161	0.248366	38	153
	Agranular_insular_cortex_posterior_area	Right	4.89305	0.147287	19	129
	Dysgranular_insular_cortex	Right	4.78735	0.350394	89	254
	Piriform_cortex_layer_3	Right	4.54139	0.145882	62	425
	Granular_insular_cortex	Right	4.4652	0.267857	60	224
	Globus_pallidus_external_lateral_part	Right	4.04218	0.245399	40	163
	Piriform_cortex_layer_2	Right	3.70993	0.158879	34	214
	Piriform_cortex_layer_1	Right	3.399	0.15367	67	436
	Globus_pallidus_external_medial_part	Right	3.01723	0.310345	9	29
28	Agranular_insular_cortex_ventral_area	Right	6.33713	0.546296	59	108
	Lateral_orbital_area	Right	6.09022	0.700855	164	234
	Agranular_insular_cortex_dorsal_area	Right	5.92889	0.738562	113	153
	Claustrum	Right	5.92516	0.298387	37	124
	Dysgranular_insular_cortex	Right	5.5798	0.248031	63	254
	Granular_insular_cortex	Right	5.15589	0.125	28	224
	Ventrolateral_orbital_area	Right	5.12083	0.28972	31	107
	Primary_somatosensory_area_face_representation	Right	5.02017	0.0613409	43	701
	Piriform_cortex_layer_1	Right	4.82619	0.169725	74	436
	Dorsolateral_orbital_area	Right	4.80263	0.707865	126	178
	Frontal_association_area_3	Right	4.79839	0.275132	52	189
	Piriform_cortex_layer_2	Right	4.52025	0.214953	46	214
	Piriform_cortex_layer_3	Right	4.33899	0.129412	55	425
	Ventral_orbital_area	Right	4.2011	0.0583333	7	120
	Endopiriform_nucleus	Right	3.7519	0.133333	26	195
5	Dysgranular_insular_cortex	Right	5.82894	0.401575	102	254
	Agranular_insular_cortex_posterior_area	Right	5.75064	0.852713	110	129
	Granular_insular_cortex	Right	5.73955	0.535714	120	224
	Endopiriform_nucleus	Right	5.00722	0.14359	28	195
	Perirhinal_area_36	Right	4.84874	0.455621	77	169
	Caudate_putamen	Right	4.84694	0.123962	209	1686
	Perirhinal_area_35	Right	4.78655	0.346457	44	127
	Secondary_auditory_area_ventral_part	Right	4.60482	0.351111	79	225
	Amygdala	Right	4.40384	0.0824176	75	910
	Secondary_somatosensory_area	Right	4.3543	0.50289	261	519
	Piriform_cortex_layer_3	Right	4.24914	0.08	34	425
	Primary_auditory_area	Right	3.83471	0.10219	28	274
	Piriform_cortex_layer_2	Right	3.4489	0.0560748	12	214
	CA3	Right	3.33725	0.0819367	44	537
	Globus_pallidus_external_lateral_part	Right	3.31783	0.282209	46	163
	CA2	Right	3.26986	0.0747664	8	107
	Piriform_cortex_layer_1	Right	3.11569	0.059633	26	436
21	Endopiriform_nucleus	Right	6.49222	0.169231	33	195
	Piriform_cortex_layer_3	Right	5.95414	0.371765	158	425
	Amygdala	Right	5.485	0.587912	535	910
	Piriform_cortex_layer_2	Right	5.01425	0.32243	69	214
	Piriform_cortex_layer_1	Right	4.40095	0.385321	168	436
32	Endopiriform_nucleus	Right	8.31095	0.0974359	19	195
	Piriform_cortex_layer_3	Right	7.16866	0.174118	74	425
	Amygdala	Right	6.68447	0.212088	193	910
	Lateral_entorhinal_cortex	Right	5.92515	0.375	186	496
	Piriform_cortex_layer_2	Right	5.75032	0.135514	29	214
	Perirhinal_area_35	Right	5.31825	0.11811	15	127
	Piriform_cortex_layer_1	Right	5.25475	0.151376	66	436
17	Frontal_association_area_3	Right	6.70451	0.703704	133	189
	Primary_motor_area	Right	6.34089	0.232068	165	711
	Primary_somatosensory_area_face_representation	Right	6.22395	0.136947	96	701
	Primary_somatosensory_area_forelimb_representation	Right	5.80427	0.0678337	31	457
	Secondary_motor_area	Right	5.41939	0.0993789	96	966
	Dorsolateral_orbital_area	Right	5.19706	0.0730337	13	178
20	Primary_somatosensory_area_face_representation	Right	5.59087	0.713267	500	701
	Secondary_somatosensory_area	Right	5.45025	0.337187	175	519
	Primary_somatosensory_area_barrel_field	Right	5.30487	0.0834532	58	695
	Granular_insular_cortex	Right	3.76113	0.0714286	16	224
38	Primary_somatosensory_area_face_representation	Left	5.83187	0.630031	407	646
	Secondary_somatosensory_area	Left	5.11831	0.196154	102	520
	Granular_insular_cortex	Left	5.09289	0.19898	39	196
	Frontal_association_area_3	Left	4.90195	0.28655	49	171
	Dysgranular_insular_cortex	Left	4.48523	0.132353	27	204
	Agranular_insular_cortex_dorsal_area	Left	4.13725	0.156028	22	141
49	Frontal_association_area_3	Left	6.26311	0.701754	120	171
	Primary_motor_area	Left	5.95413	0.249311	181	726
	Primary_somatosensory_area_face_representation	Left	5.80772	0.0572755	37	646
	Agranular_insular_cortex_dorsal_area	Left	5.53819	0.120567	17	141
	Primary_somatosensory_area_forelimb_representation	Left	5.40757	0.0682303	32	469
	Secondary_motor_area	Left	5.23137	0.117775	108	917
	Dorsolateral_orbital_area	Left	4.85299	0.503356	75	149

## Sheet: Network 4
Network 4: Autonomic Network
Original node ID	Region	Hemisphere	Avg_Z	Voxel%	Voxel	Anat_total
3	Endopiriform_nucleus	Left	6.034	0.148352	27	182
	Piriform_cortex_layer_3	Left	5.97355	0.354839	165	465
	Amygdala	Left	5.56296	0.656393	575	876
	Piriform_cortex_layer_2	Left	4.80391	0.287736	61	212
	Piriform_cortex_layer_1	Left	4.36426	0.345411	143	414
12	Endopiriform_nucleus	Left	7.23486	0.0824176	15	182
	Piriform_cortex_layer_3	Left	6.34666	0.172043	80	465
	Amygdala	Left	6.21456	0.211187	185	876
	CA1	Left	6.07188	0.0823117	47	571
	Perirhinal_area_35	Left	5.71686	0.730435	84	115
	Lateral_entorhinal_cortex	Left	5.71266	0.45666	216	473
	Piriform_cortex_layer_2	Left	5.61292	0.146226	31	212
	CA2	Left	5.39094	0.0982143	11	112
	Piriform_cortex_layer_1	Left	4.95915	0.15942	66	414
	Agranular_insular_cortex_posterior_area	Left	4.83882	0.0625	6	96
	Perirhinal_area_36	Left	4.56227	0.13125	21	160
8	CA1	Left	6.94907	0.0980736	56	571
	Subiculum	Left	6.76436	0.18209	61	335
	Dentate_gyrus	Left	6.2555	0.22314	135	605
	CA2	Left	5.98051	0.142857	16	112
	CA3	Left	5.93727	0.354251	175	494
	Parasubiculum	Left	5.82301	0.186335	30	161
	Lateral_entorhinal_cortex	Left	4.89988	0.114165	54	473
	Amygdala	Left	4.68414	0.0856164	75	876
	Substantia_nigra_lateral_part	Left	4.50387	0.916667	11	12
	Substantia_nigra_reticular_part	Left	3.02066	0.99187	122	123
	Subthalamic_nucleus	Left	2.67095	0.666667	6	9
	Substantia_nigra_compact_part	Left	2.42267	0.918919	34	37
13	Subiculum	Left	7.25611	0.271642	91	335
	CA1	Left	5.94939	0.105079	60	571
	Presubiculum	Left	5.63121	0.232323	46	198
	Dentate_gyrus	Left	5.61088	0.153719	93	605
	Medial_entorhinal_cortex	Left	5.46934	0.504464	226	448
	Postrhinal_cortex	Left	5.1791	0.350195	90	257
	Lateral_entorhinal_cortex	Left	4.99291	0.359408	170	473
	Parasubiculum	Left	4.5571	0.335404	54	161
	Perirhinal_area_35	Left	4.40299	0.217391	25	115
	Perirhinal_area_36	Left	4.40259	0.1375	22	160
18	CA1	Right	7.03127	0.112561	69	613
	Subiculum	Right	6.7965	0.183183	61	333
	CA2	Right	6.0834	0.168224	18	107
	Dentate_gyrus	Right	6.0552	0.261017	154	590
	CA3	Right	6.04018	0.38175	205	537
	Parasubiculum	Right	5.40154	0.180645	28	155
	Substantia_nigra_lateral_part	Right	4.98047	0.857143	6	7
	Lateral_entorhinal_cortex	Right	4.92892	0.0967742	48	496
	Presubiculum	Right	4.66649	0.0815217	15	184
	Amygdala	Right	4.63188	0.114286	104	910
	Subthalamic_nucleus	Right	3.0268	0.571429	4	7
	Substantia_nigra_reticular_part	Right	3.00798	1	116	116
	Substantia_nigra_compact_part	Right	2.62038	0.948718	37	39
45	Subiculum	Right	6.71124	0.219219	73	333
	CA1	Right	6.40032	0.146819	90	613
	Perirhinal_area_35	Right	6.09279	0.535433	68	127
	Dentate_gyrus	Right	5.55189	0.0898305	53	590
	Lateral_entorhinal_cortex	Right	5.22826	0.415323	206	496
	Perirhinal_area_36	Right	4.94513	0.485207	82	169
	Postrhinal_cortex	Right	4.78992	0.182979	43	235
	CA2	Right	4.76993	0.0747664	8	107
	Presubiculum	Right	4.57991	0.0597826	11	184
	Medial_entorhinal_cortex	Right	4.51376	0.255034	114	447
	Parasubiculum	Right	3.71705	0.103226	16	155
19	Hypothalamic_region	Right	5.82878	0.843137	430	510
	Hypothalamic_region	Left	5.75512	0.834711	404	484
	Subthalamic_nucleus	Left	2.15936	0.111111	1	9
