# Supplementary material for: Identifying reproducible resting state networks and functional connectivity alterations following chronic restraint stress in anaesthetized rats
Source: Front Neurosci. 2023 May 22;17:1151525. doi: 10.3389/fnins.2023.1151525 (PMC10239969; doi:10.3389/fnins.2023.1151525)
Supplement: Supplementary file 1 [file Data_Sheet_1.ZIP › Supplementary_Material_6_Table_EdgeStrength_Summary.xlsx]

## Sheet: Edges_directions_sum
For the intervention/CRS group (N = 96)
Table 1. Summary of animal counts of edges showing positive, negative, and no partial correlation at two timepoints
		Frequency/Counts of edges showing
Edges	Timepoint	Positive correlation	Negative correlation	No correlation	Total
Network1_nodes37&46	Baseline	18	65	13	96
Network1_nodes37&46	Post-CRS	9	78	9	96
Network1_nodes4&6	Baseline	31	48	17	96
Network1_nodes4&6	Post-CRS	49	35	12	96
Network2_nodes11&42	Baseline	48	34	14	96
Network2_nodes11&42	Post-CRS	25	57	14	96
Network3_nodes21&26	Baseline	77	8	11	96
Network3_nodes21&26	Post-CRS	60	24	12	96
Network1&3	Baseline	92	3	1	96
Network1&3	Post-CRS	86	7	3	96
Network1&4	Baseline	6	84	6	96
Network1&4	Post-CRS	25	64	7	96
Table 2. Descriptive summary of changes in the edge strength follwing CRS in the same animals
Change in the edge strength follwing CRS	Network1_nodes37&46		Network1_nodes4&6		Network2_nodes11&42		Network3_nodes21&26		Network1&3		Network1&4
	Frequency	Percentage	Frequency	Percentage	Frequency	Percentage	Frequency	Percentage	Frequency	Percentage	Frequency	Percentage
Positive to More Positive	1	0.0104167	10	0.104167	6	0.0625	16	0.166667	34	0.166667	2	0.166667
Positive to Less Positive	0	0	5	0.0520833	8	0.0833333	30	0.3125	48	0.3125	1	0.3125
Positive to None	2	0.0208333	4	0.0416667	4	0.0416667	10	0.104167	3	0.104167	0	0.104167
Positive to Negative	15	0.15625	12	0.125	30	0.3125	21	0.21875	7	0.21875	3	0.21875
Negative to More Negative	34	0.354167	7	0.0729167	14	0.145833	1	0.0104167	0	0.0104167	24	0.0104167
Negative to Less Negative	19	0.197917	11	0.114583	7	0.0729167	1	0.0104167	0	0.0104167	35	0.0104167
Negative to None	5	0.0520833	5	0.0520833	7	0.0729167	1	0.0104167	0	0.0104167	6	0.0104167
Negative to Positive	7	0.0729167	25	0.260417	6	0.0625	5	0.0520833	3	0.0520833	19	0.0520833
None to None	2	0.0208333	3	0.03125	3	0.03125	1	0.0104167	0	0.0104167	1	0.0104167
None to Positive	1	0.0104167	9	0.09375	5	0.0520833	9	0.09375	1	0.09375	3	0.09375
None to Negative	10	0.104167	5	0.0520833	6	0.0625	1	0.0104167	0	0.0104167	2	0.0104167
Total	96	1	96	1	96	1	96	1	96	1	96	1

## Sheet: template_formula
Baseline	Post-CRS	Changes		Changes in the edge strength	Frequency/Count
4.34235	2.41729	-1.92506		Positive to More Positive	34
1.57483	1.65342	0.0785885		Positive to Less Positive	48
4.60969	1.28192	-3.32777		Positive to None	3
9.00117	4.79692	-4.20426		Positive to Negative	7
7.96196	3.16729	-4.79467		Negative to More Negative	0
9.51799	3.24256	-6.27543		Negative to Less Negative	0
14.1096	5.58547	-8.52414		Negative to None	0
1.84116	2.67251	0.831353		Negative to Positive	3
5.39379	1.38749	-4.0063		None to None	0
8.83701	2.33094	-6.50607		None to Positive	1
4.64889	1.87246	-2.77644		None to Negative	0
1.09916	1.16851	0.0693471
6.50412	3.41042	-3.0937			Negative	Positive	None
5.38176	4.87829	-0.503471		Baseline	3	92	1
4.52879	3.20278	-1.32601		Post-CRS	7	86	3
7.19416	-0.909745	-8.10391
4.92041	3.89453	-1.02588
6.3602	4.48785	-1.87235
2.90173	1.42023	-1.4815
0.0405323	2.54171	2.50118
-1.22313	1.82011	3.04325
6.33873	5.31739	-1.02133
2.66487	1.3227	-1.34217
5.84417	8.8822	3.03803
1.29327	3.15145	1.85818
3.82387	8.8265	5.00263
5.94118	1.86162	-4.07956
6.18113	4.3498	-1.83133
2.17083	-2.00914	-4.17997
5.15811	6.03944	0.881334
1.45096	-2.44465	-3.89561
5.23945	2.33775	-2.9017
2.13024	3.91065	1.78041
3.29451	2.63853	-0.655978
5.84318	3.27499	-2.56818
7.21364	-2.26685	-9.4805
4.77582	2.59929	-2.17653
5.1129	5.99339	0.880488
5.69271	7.37789	1.68518
15.8976	8.90279	-6.99484
2.54989	2.53532	-0.0145722
16.5332	3.89964	-12.6336
3.29398	0.158095	-3.13588
2.37806	1.778	-0.600064
3.91618	4.89257	0.976391
4.4391	4.86933	0.430235
5.85689	4.19933	-1.65756
4.25185	3.61277	-0.639086
3.89201	3.8896	-0.0024024
5.29002	2.12549	-3.16453
6.7654	5.60787	-1.15753
6.67087	4.55262	-2.11825
3.71362	5.70888	1.99526
4.45461	8.19981	3.7452
4.27579	7.08705	2.81125
4.7878	1.65646	-3.13134
6.15116	3.42285	-2.72831
3.51498	4.84913	1.33414
5.71068	4.58593	-1.12476
-2.48552	5.62296	8.10848
1.9071	2.85409	0.946996
2.06695	5.02896	2.96201
2.76916	1.11228	-1.65688
-0.241065	3.54625	3.78731
2.8208	5.6531	2.8323
7.0882	4.90194	-2.18626
4.13976	3.42136	-0.718394
9.33507	4.43809	-4.89698
1.51469	0.911128	-0.603558
3.10172	-0.0990035	-3.20073
2.61915	2.03993	-0.579226
0.945687	-0.141507	-1.08719
2.83802	0.832929	-2.00509
1.81263	-4.3886	-6.20124
4.20667	4.69411	0.487436
1.32795	6.77586	5.44792
3.55634	3.82645	0.27011
0.317966	8.12783	7.80986
5.37987	2.78202	-2.59785
3.4916	4.09576	0.604156
2.72997	3.60415	0.874174
1.30763	2.64496	1.33732
2.68634	-0.687564	-3.37391
2.40342	2.22564	-0.177774
4.16527	5.00452	0.839249
4.10378	5.87665	1.77287
4.33727	3.49281	-0.84446
3.18236	3.73456	0.552197
4.12952	4.92203	0.792513
3.9396	2.25219	-1.68741
1.4558	4.16396	2.70816
6.09152	10.2289	4.1374
2.45539	5.78534	3.32994
6.2166	3.40346	-2.81315
3.54195	5.03672	1.49477
1.5413	-0.591676	-2.13297

## Sheet: CRS_edges_raw
Cohort_ID	Timepoint	Network1&3	Network1&4	Network1_nodes37&46	Network1_nodes4&6	Network2_nodes11&42	Network3_nodes21&26
Cohort1_C1A1	Baseline	4.34235	-4.95433	-1.104	-0.889702	0.524319	1.90349
Cohort1_C3A1	Baseline	1.57483	0.0262778	-1.59384	-0.916114	0.639409	1.46069
Cohort1_C8A1	Baseline	4.60969	-0.643499	-0.336308	1.11871	1.13239	1.83001
Cohort1_C11A1	Baseline	9.00117	-5.57673	0.189125	0.147123	1.25101	1.45825
Cohort1_C11A2	Baseline	7.96196	-0.583758	-0.260188	0.0588866	0.258548	2.29912
Cohort1_C13A1	Baseline	9.51799	-5.44295	0.734577	-1.07736	-1.32971	3.50438
Cohort1_C4A2	Baseline	14.1096	-4.36502	-0.685495	1.5496	-0.77402	1.77149
Cohort1_C5A2	Baseline	1.84116	-4.2496	-0.591757	-0.641994	-0.620998	1.56092
Cohort1_C10A1	Baseline	5.39379	-2.51056	-0.250097	-1.9419	-0.610991	0.20877
Cohort1_C10A2	Baseline	8.83701	-5.91303	-0.752086	-0.0360333	-0.468258	1.59932
Cohort2_C10A1	Baseline	4.64889	-4.54549	-2.35057	-0.792138	0.593895	-0.0351628
Cohort2_C11A1	Baseline	1.09916	0.184767	-0.700686	-0.0509477	0.331895	0.752965
Cohort2_C11A2	Baseline	6.50412	-4.35401	0.207614	-1.23114	1.08789	1.61972
Cohort2_C12A1	Baseline	5.38176	-2.17923	-0.122336	0.703781	0.574634	3.49653
Cohort2_C14A2	Baseline	4.52879	-4.29963	-0.520464	1.47075	-0.314928	0.521012
Cohort2_C15A1	Baseline	7.19416	-2.04157	-1.15722	-0.824065	0.174415	1.32921
Cohort2_C15A2	Baseline	4.92041	0.15917	-1.40764	0.556183	1.04503	1.91241
Cohort2_C1A2	Baseline	6.3602	-2.21802	-1.82737	-0.64032	-0.153704	0.929348
Cohort2_C2A1	Baseline	2.90173	-6.57176	0.614236	-0.566784	-0.306553	0.702034
Cohort2_C2A2	Baseline	0.0405323	-1.99068	0.00875252	0.762128	0.705139	1.88029
Cohort2_C9A2	Baseline	-1.22313	-7.79453	0.0933219	0.523684	0.376029	3.33976
Cohort2_C12A2	Baseline	6.33873	-1.24634	-0.228201	-0.224621	0.322008	0.88574
Cohort2_C13A1	Baseline	2.66487	-1.22595	-1.7652	0.37316	0.129159	1.96673
Cohort2_C13A2	Baseline	5.84417	-1.63681	1.59228	-0.23437	-0.134644	0.0327776
Cohort2_C18A1	Baseline	1.29327	-3.7984	-2.78691	0.120709	0.0213199	0.155171
Cohort2_C18A2	Baseline	3.82387	-3.12456	-2.78348	-1.79837	0.401339	1.89164
Cohort2_C5A1	Baseline	5.94118	-2.62386	0.25319	-0.718242	-0.51278	0.152078
Cohort2_C5A2	Baseline	6.18113	-2.99871	0.47338	0.350348	-0.501317	0.71992
Cohort2_C6A1	Baseline	2.17083	-3.79321	-0.433363	-0.324345	-0.497004	0.0739437
Cohort2_C6A2	Baseline	5.15811	-0.769127	-1.1008	-1.57072	-2.83465	2.07248
Cohort2_C9A1	Baseline	1.45096	-2.03658	0.529854	0.582896	2.0568	1.61033
Cohort2_C14A1	Baseline	5.23945	-4.31184	0.287873	-0.979485	-0.202322	1.49439
Cohort2_C16A1	Baseline	2.13024	-4.85371	-1.10942	-0.579039	0.159126	2.80921
Cohort2_C17A1	Baseline	3.29451	-3.82064	-0.221621	-0.164109	-0.567358	0.63329
Cohort2_C17A2	Baseline	5.84318	-0.509582	-1.39233	-1.7623	-1.84197	0.423608
Cohort2_C3A1	Baseline	7.21364	-2.09422	-1.11614	0.27121	2.22393	-0.69946
Cohort2_C3A2	Baseline	4.77582	-4.747	-1.78755	-1.61211	-1.36108	1.61044
Cohort2_C4A1	Baseline	5.1129	-4.68794	0.0200376	-1.30641	0.0400412	1.32804
Cohort2_C4A2	Baseline	5.69271	-3.13231	-1.53846	-1.42831	-0.992557	0.141905
Cohort2_C7A2	Baseline	15.8976	-0.398731	-1.01423	-1.21137	2.24883	1.71797
Cohort2_C8A1	Baseline	2.54989	-1.39235	0.0115957	-0.293713	-0.604544	1.0468
Cohort2_C8A2	Baseline	16.5332	-0.782079	-2.13987	-1.74317	-0.0976625	0.117598
Cohort3_C1A1	Baseline	3.29398	-4.35809	-0.968677	-0.19941	1.11756	0.455527
Cohort3_C1A2	Baseline	2.37806	0.290877	0.218706	0.118088	0.458597	0.893392
Cohort3_C3A1	Baseline	3.91618	-3.27203	0.481974	0.0468606	-0.59747	1.04063
Cohort3_C3A2	Baseline	4.4391	-0.781196	-0.2362	-0.159813	-0.401576	0.466483
Cohort3_C5A1	Baseline	5.85689	0.859151	-0.0138469	-0.861196	1.45798	0.883998
Cohort3_C5A2	Baseline	4.25185	0.717499	-0.730813	-0.0476656	0.543262	0.235307
Cohort3_C7A1	Baseline	3.89201	-1.86206	0.395589	0.342624	0.540262	1.49482
Cohort3_C7A2	Baseline	5.29002	-0.907038	-2.28668	0.638062	0.677483	1.11955
Cohort3_C10A1	Baseline	6.7654	-0.51316	-0.126028	-1.43221	1.64476	-0.903927
Cohort3_C10A2	Baseline	6.67087	-5.16408	-0.239032	0.822705	-0.108932	1.7182
Cohort3_C11A1	Baseline	3.71362	-2.09081	-0.963193	-0.145815	-0.0523564	0.864564
Cohort3_C11A2	Baseline	4.45461	-4.27173	-0.0446892	-0.236617	-1.1182	-0.288911
Cohort3_C9A1	Baseline	4.27579	-2.50481	0.234018	-0.0665817	0.213719	0.775106
Cohort3_C2A1	Baseline	4.7878	-2.25729	-1.73055	0.226551	-0.188388	-0.758199
Cohort3_C2A2	Baseline	6.15116	-0.306301	-0.161704	-0.528122	1.21304	2.25521
Cohort3_C4A1	Baseline	3.51498	-1.9084	-0.765201	-0.654759	-0.267224	1.20526
Cohort3_C4A2	Baseline	5.71068	-0.610117	-0.59698	1.75103	0.695994	0.766372
Cohort3_C6A1	Baseline	-2.48552	-0.504212	0.769358	-1.33524	2.05076	2.89314
Cohort3_C6A2	Baseline	1.9071	-3.81618	-2.5562	-0.414848	-0.465131	2.00703
Cohort3_C8A1	Baseline	2.06695	-0.796107	-0.631936	0.992603	-0.0236306	0.907851
Cohort3_C8A2	Baseline	2.76916	-2.14494	-2.51488	1.09041	-0.4056	0.590473
Cohort4_C14A2	Baseline	-0.241065	-2.69041	0.360326	-0.00822559	0.37053	1.25618
Cohort4_C15A1	Baseline	2.8208	-1.91619	-1.07261	1.34347	0.53967	0.89035
Cohort4_C20A1	Baseline	7.0882	-2.06298	-0.360609	-0.541489	-0.95633	-0.646617
Cohort4_C20A2	Baseline	4.13976	-1.16263	0.0264887	0.237842	0.808217	0.487148
Cohort4_C23A1	Baseline	9.33507	-1.28692	-0.577933	0.450893	-0.736057	-0.402704
Cohort4_C2A2	Baseline	1.51469	-0.333027	-0.789238	-0.286961	0.893358	1.9573
Cohort4_C3A1	Baseline	3.10172	-3.61301	-0.294552	0.0443697	0.557539	1.82154
Cohort4_C3A2	Baseline	2.61915	-3.35365	-1.60152	0.517714	0.0967703	2.57468
Cohort4_C9A1	Baseline	0.945687	0.070211	-0.610499	1.37402	-1.20851	0.744302
Cohort4_C9A2	Baseline	2.83802	-1.2932	-1.5213	-0.341098	1.67296	0.738053
Cohort4_C12A1	Baseline	1.81263	-0.223565	0.452022	0.702296	0.188063	2.2094
Cohort4_C12A2	Baseline	4.20667	-0.901005	0.385011	-0.758534	0.958376	1.60494
Cohort4_C13A1	Baseline	1.32795	-1.01412	-1.41261	-0.332461	0.46771	0.669597
Cohort4_C13A2	Baseline	3.55634	-1.34232	-1.31823	-0.60152	0.650097	2.07454
Cohort4_C14A1	Baseline	0.317966	-3.60454	-0.540554	-0.552231	0.744259	-0.0758109
Cohort4_C19A1	Baseline	5.37987	0.319709	-0.746012	0.397711	0.436818	2.476
Cohort4_C19A2	Baseline	3.4916	-2.12313	-1.11058	-0.569173	1.15624	1.20871
Cohort4_C1A2	Baseline	2.72997	-0.769071	-1.40384	0.341577	0.559358	1.8818
Cohort4_C2A1	Baseline	1.30763	-2.26367	-2.12702	-1.71174	0.681753	1.74665
Cohort4_C5A2	Baseline	2.68634	-4.05704	1.049	0.503994	-0.765719	0.399048
Cohort4_C7A2	Baseline	2.40342	-1.28672	-0.839017	-0.756896	0.705993	0.834738
Cohort4_C10A1	Baseline	4.16527	-2.17645	-0.217906	-1.25683	0.618053	-0.0451744
Cohort4_C10A2	Baseline	4.10378	0.611385	-0.208245	-1.38751	-2.0408	-0.236631
Cohort4_C11A1	Baseline	4.33727	-2.01694	-0.482339	1.56673	1.38868	1.81057
Cohort4_C16A1	Baseline	3.18236	-1.4824	-1.2549	0.35671	-1.70217	0.64313
Cohort4_C17A1	Baseline	4.12952	-0.0494433	-0.0903406	0.0465245	-1.15339	1.70734
Cohort4_C21A1	Baseline	3.9396	-1.9966	-1.3462	-0.405708	-1.26259	0.874642
Cohort4_C21A2	Baseline	1.4558	-2.1753	-1.20574	0.179198	-2.94604	2.68069
Cohort4_C22A1	Baseline	6.09152	-0.347146	0.0819474	-2.34107	0.779837	-0.925785
Cohort4_C22A2	Baseline	2.45539	-2.59587	-0.249555	0.953558	0.223767	-0.0813229
Cohort4_C4A1	Baseline	6.2166	1.2853	-1.36068	-0.834156	-0.600558	1.17264
Cohort4_C4A2	Baseline	3.54195	-0.335087	1.43907	-0.891699	0.80073	1.31315
Cohort4_C5A1	Baseline	1.5413	-0.152843	-0.439079	0.849856	-0.257	0.0879881
Cohort1_C1A1	Post-CRS	2.41729	-3.18964	-2.25714	1.65088	-1.79196	0.603138
Cohort1_C3A1	Post-CRS	1.65342	-1.85743	-0.525383	-0.305176	-1.7671	-0.101034
Cohort1_C8A1	Post-CRS	1.28192	-3.15145	-0.891372	0.938052	1.1625	-1.69668
Cohort1_C11A1	Post-CRS	4.79692	-4.54214	-0.816795	0.356035	-0.310834	0.398679
Cohort1_C11A2	Post-CRS	3.16729	3.76211	-1.30661	0.354272	0.507772	0.638103
Cohort1_C13A1	Post-CRS	3.24256	-5.22567	-1.47008	1.90544	-1.06372	0.243094
Cohort1_C4A2	Post-CRS	5.58547	0.705142	-0.756688	2.17497	-1.2069	1.26575
Cohort1_C5A2	Post-CRS	2.67251	-0.786507	0.391816	-0.424235	-0.131596	0.411427
Cohort1_C10A1	Post-CRS	1.38749	-2.24399	-1.81059	1.13208	0.87495	1.90179
Cohort1_C10A2	Post-CRS	2.33094	-0.294502	-0.15067	-0.99922	-1.0144	-0.242675
Cohort2_C10A1	Post-CRS	1.87246	0.0930934	-1.11486	0.884629	-1.34506	-0.488079
Cohort2_C11A1	Post-CRS	1.16851	1.80323	0.318269	-0.000822219	-1.20968	0.0668399
Cohort2_C11A2	Post-CRS	3.41042	0.214653	-1.28124	0.158797	-2.15295	-0.424958
Cohort2_C12A1	Post-CRS	4.87829	-0.395613	-2.16927	0.0336491	-1.12391	2.34265
Cohort2_C14A2	Post-CRS	3.20278	2.95386	-0.639065	0.926628	-2.57021	-0.496425
Cohort2_C15A1	Post-CRS	-0.909745	-4.47345	-1.43323	1.08069	2.81409	-0.786504
Cohort2_C15A2	Post-CRS	3.89453	-0.502241	-2.75373	2.25598	0.884173	0.570443
Cohort2_C1A2	Post-CRS	4.48785	-0.367953	-0.560363	1.1158	-1.79152	-0.0795517
Cohort2_C2A1	Post-CRS	1.42023	-2.39654	-1.61969	1.01461	-0.910214	1.62858
Cohort2_C2A2	Post-CRS	2.54171	-1.26582	-0.109501	-0.17553	-1.68178	1.11856
Cohort2_C9A2	Post-CRS	1.82011	1.56601	0.345439	1.33397	0.420342	1.79739
Cohort2_C12A2	Post-CRS	5.31739	-2.23073	0.73708	0.740926	-2.41995	1.297
Cohort2_C13A1	Post-CRS	1.3227	1.93083	-1.22502	1.36013	-2.38583	0.512039
Cohort2_C13A2	Post-CRS	8.8822	-1.2889	-1.22263	-0.369375	-0.0564868	0.101778
Cohort2_C18A1	Post-CRS	3.15145	-5.89221	0.123258	1.86452	-0.263667	0.593853
Cohort2_C18A2	Post-CRS	8.8265	0.39713	-1.43124	1.48545	-1.69586	0.600176
Cohort2_C5A1	Post-CRS	1.86162	-2.40574	-1.0123	-0.61453	-0.604355	0.653766
Cohort2_C5A2	Post-CRS	4.3498	-2.54729	-1.10275	-0.488806	-0.610372	0.890356
Cohort2_C6A1	Post-CRS	-2.00914	-1.81991	-1.3191	0.928095	-1.57088	1.92028
Cohort2_C6A2	Post-CRS	6.03944	-3.1438	-2.41075	-0.741186	-0.126941	-0.758948
Cohort2_C9A1	Post-CRS	-2.44465	-1.87054	-1.98303	0.856707	-1.32053	1.4345
Cohort2_C14A1	Post-CRS	2.33775	-3.1556	-1.59826	-2.52489	-0.815955	-1.26613
Cohort2_C16A1	Post-CRS	3.91065	-6.8793	-2.57304	-1.06207	0.23915	-1.35059
Cohort2_C17A1	Post-CRS	2.63853	-1.55761	-1.99127	1.36775	-0.183606	0.0914856
Cohort2_C17A2	Post-CRS	3.27499	-0.497865	-2.12003	-1.06057	0.214892	1.78224
Cohort2_C3A1	Post-CRS	-2.26685	-3.37582	-0.589823	-0.206189	-1.13797	2.4339
Cohort2_C3A2	Post-CRS	2.59929	-0.832557	-2.7969	-0.64147	0.538317	0.498849
Cohort2_C4A1	Post-CRS	5.99339	0.658383	-0.342745	-1.84187	0.251014	-0.648373
Cohort2_C4A2	Post-CRS	7.37789	-4.45979	-2.06331	-0.577727	0.0133761	1.50575
Cohort2_C7A2	Post-CRS	8.90279	-4.64999	-0.807341	-0.629391	-1.68759	1.13133
Cohort2_C8A1	Post-CRS	2.53532	0.31532	-1.53672	-0.117123	0.424496	-0.308395
Cohort2_C8A2	Post-CRS	3.89964	-4.3532	0.777756	1.13668	-0.0749305	0.695703
Cohort3_C1A1	Post-CRS	0.158095	-2.43248	-0.581226	1.19977	0.45494	1.32582
Cohort3_C1A2	Post-CRS	1.778	1.38612	-1.35227	-1.34998	0.834754	-0.0846876
Cohort3_C3A1	Post-CRS	4.89257	-3.27209	-3.15396	0.0325429	-0.403769	0.180578
Cohort3_C3A2	Post-CRS	4.86933	-2.15275	0.520268	0.496909	-0.19726	0.915051
Cohort3_C5A1	Post-CRS	4.19933	-1.40924	-0.83547	-0.168977	-1.57874	-0.211653
Cohort3_C5A2	Post-CRS	3.61277	-2.91195	-1.54291	0.920159	0.262499	0.456511
Cohort3_C7A1	Post-CRS	3.8896	0.854912	-0.851076	-0.404882	0.435227	0.167756
Cohort3_C7A2	Post-CRS	2.12549	0.478279	-1.11955	-0.942287	-0.959456	-0.476633
Cohort3_C10A1	Post-CRS	5.60787	1.22168	-2.35497	0.735643	0.762567	0.0407326
Cohort3_C10A2	Post-CRS	4.55262	-0.657545	-1.85139	1.12338	0.323809	1.4547
Cohort3_C11A1	Post-CRS	5.70888	0.383715	-1.70255	-0.10718	-0.861945	-1.09885
Cohort3_C11A2	Post-CRS	8.19981	-2.38854	-1.34149	1.48393	-0.822426	-0.460584
Cohort3_C9A1	Post-CRS	7.08705	0.204996	0.70347	-0.403972	-2.46322	-2.42974
Cohort3_C2A1	Post-CRS	1.65646	-0.424712	-1.99291	1.10787	0.15165	-0.368679
Cohort3_C2A2	Post-CRS	3.42285	-0.437531	-0.246818	1.67687	-0.133024	1.36556
Cohort3_C4A1	Post-CRS	4.84913	-0.0635022	1.43221	-1.64032	-1.1774	-0.874721
Cohort3_C4A2	Post-CRS	4.58593	-0.72942	-0.864437	0.319191	-0.811485	-0.347776
Cohort3_C6A1	Post-CRS	5.62296	-1.90907	0.0337466	-1.09323	0.747681	-0.546694
Cohort3_C6A2	Post-CRS	2.85409	0.000777136	-1.11572	2.48485	-0.897407	0.512374
Cohort3_C8A1	Post-CRS	5.02896	-0.729971	-0.424324	-1.10611	1.54063	0.0682842
Cohort3_C8A2	Post-CRS	1.11228	-2.07554	-0.438618	2.87821	1.03272	2.26896
Cohort4_C14A2	Post-CRS	3.54625	-0.885326	-1.04843	-1.32934	-1.15099	0.569511
Cohort4_C15A1	Post-CRS	5.6531	-0.299832	-0.689265	1.8605	-1.01664	-0.440345
Cohort4_C20A1	Post-CRS	4.90194	-0.101477	-3.44072	0.345039	0.137407	0.494224
Cohort4_C20A2	Post-CRS	3.42136	-1.60095	-0.775824	-0.559383	-1.25023	0.976131
Cohort4_C23A1	Post-CRS	4.43809	1.35501	-2.38407	-0.397534	-1.13285	2.7612
Cohort4_C2A2	Post-CRS	0.911128	0.783405	-0.861828	0.59559	1.05435	0.919595
Cohort4_C3A1	Post-CRS	-0.0990035	-0.350412	-2.465	-1.52571	-1.10334	-0.548069
Cohort4_C3A2	Post-CRS	2.03993	2.56928	-1.27761	-1.53169	-1.31269	1.95289
Cohort4_C9A1	Post-CRS	-0.141507	0.767439	-1.13206	0.517178	-1.03524	0.463385
Cohort4_C9A2	Post-CRS	0.832929	2.13146	-0.112751	0.500351	-0.617731	1.41677
Cohort4_C12A1	Post-CRS	-4.3886	-3.81521	-0.185782	0.0384274	-1.39506	0.920974
Cohort4_C12A2	Post-CRS	4.69411	-3.29226	-0.878962	-0.972815	0.748044	0.0893999
Cohort4_C13A1	Post-CRS	6.77586	-3.13599	-0.728672	1.06959	0.323644	1.51094
Cohort4_C13A2	Post-CRS	3.82645	-0.424582	-2.00199	1.26748	-0.419629	-1.42702
Cohort4_C14A1	Post-CRS	8.12783	-2.4075	-1.61597	0.436686	-1.31994	1.76859
Cohort4_C19A1	Post-CRS	2.78202	0.615273	-2.04148	-0.750683	-0.424135	0.569836
Cohort4_C19A2	Post-CRS	4.09576	-0.133522	-0.940977	1.27073	-0.500443	0.432079
Cohort4_C1A2	Post-CRS	3.60415	-2.68527	-1.03001	0.225298	-0.466752	1.07283
Cohort4_C2A1	Post-CRS	2.64496	-1.03649	-2.28885	0.257341	-0.0522104	1.45749
Cohort4_C5A2	Post-CRS	-0.687564	-1.56218	-1.51961	-0.87629	-0.95814	-0.596408
Cohort4_C7A2	Post-CRS	2.22564	-0.591453	-1.74052	0.194557	0.0515004	2.02249
Cohort4_C10A1	Post-CRS	5.00452	-2.06054	-0.748505	0.799313	-0.435208	0.631335
Cohort4_C10A2	Post-CRS	5.87665	-0.383322	0.501313	-0.231268	0.677989	0.42587
Cohort4_C11A1	Post-CRS	3.49281	-3.49227	0.158682	-0.611845	-0.674794	0.793048
Cohort4_C16A1	Post-CRS	3.73456	-1.27491	-1.76936	0.933514	-1.10558	1.60248
Cohort4_C17A1	Post-CRS	4.92203	3.91355	-0.170151	0.540511	-2.92432	0.498462
Cohort4_C21A1	Post-CRS	2.25219	-2.63941	-0.615159	0.0681298	-0.623196	1.03699
Cohort4_C21A2	Post-CRS	4.16396	0.325228	0.173442	2.05492	-0.597998	-0.00405999
Cohort4_C22A1	Post-CRS	10.2289	-0.368019	-0.895117	0.785475	1.21864	0.530706
Cohort4_C22A2	Post-CRS	5.78534	0.15079	-1.35526	-0.91314	-2.2209	0.331459
Cohort4_C4A1	Post-CRS	3.40346	0.864774	-0.581431	-0.561021	-0.0844838	2.01761
Cohort4_C4A2	Post-CRS	5.03672	-4.09572	-1.14046	-0.918828	0.179795	0.361291
Cohort4_C5A1	Post-CRS	-0.591676	0.151379	-1.49735	-0.00494974	-0.844454	1.11928

## Sheet: Control_Edges_raw
Cohort_ID	Timepoint	Control_Network3_node5&26
Cohort1_C15A1	Baseline	-0.759253
Cohort1_C15A2	Baseline	-0.208531
Cohort3_C12A1	Baseline	-0.303983
Cohort3_C12A2	Baseline	-0.377316
Cohort3_C9A2	Baseline	-2.28613
Cohort4_C11A2	Baseline	0.327859
Cohort4_C17A2	Baseline	-0.731202
Cohort4_C18A1	Baseline	-1.90214
Cohort4_C23A2	Baseline	-1.77269
Cohort4_C24A1	Baseline	-1.37986
Cohort4_C24A2	Baseline	-1.08323
Cohort4_C6A1	Baseline	-1.38117
Cohort4_C6A2	Baseline	-0.261904
Cohort1_C15A1	2nd scan	1.14074
Cohort1_C15A2	2nd scan	0.339116
Cohort3_C12A1	2nd scan	0.673291
Cohort3_C12A2	2nd scan	1.23262
Cohort3_C9A2	2nd scan	-0.245113
Cohort4_C11A2	2nd scan	-0.602712
Cohort4_C17A2	2nd scan	-0.197817
Cohort4_C18A1	2nd scan	-0.200756
Cohort4_C23A2	2nd scan	0.456712
Cohort4_C24A1	2nd scan	0.38653
Cohort4_C24A2	2nd scan	-0.27249
Cohort4_C6A1	2nd scan	-0.637896
Cohort4_C6A2	2nd scan	-0.0969871

## Sheet: Edges_descriptivestats
Edges	Timepoint	N	Mean	SD	Min	Median	Max
CRS_Network1&3	Baseline	96	4.34	3.02	-2.49	4.13	16.5
CRS_Network1&3	Post-CRS	96	3.45	2.56	-4.39	3.46	10.2
CRS_Network1&4	Baseline	96	-2.15	1.84	-7.79	-2.03	1.29
CRS_Network1&4	Post-CRS	96	-1.12	2.06	-6.88	-0.758	3.91
CRS_Network1_nodes37&46	Baseline	96	-0.624	0.909	-2.79	-0.559	1.59
CRS_Network1_nodes37&46	Post-CRS	96	-1.08	0.933	-3.44	-1.11	1.43
CRS_Network1_nodes4&6	Baseline	96	-0.216	0.882	-2.34	-0.212	1.75
CRS_Network1_nodes4&6	Post-CRS	96	0.251	1.07	-2.52	0.241	2.88
CRS_Network2_nodes11&42	Baseline	96	0.107	0.985	-2.95	0.201	2.25
CRS_Network2_nodes11&42	Post-CRS	96	-0.518	1.02	-2.92	-0.601	2.81
CRS_Network3_nodes21&26	Baseline	96	1.11	0.967	-0.926	1.04	3.5
CRS_Network3_nodes21&26	Post-CRS	96	0.501	0.985	-2.43	0.505	2.76
Control_Network3_node5&26	Baseline	13	-0.932272	0.776676	-2.28613	-0.759253	0.327859
Control_Network3_node5&26	2nd scan	13	0.151941	0.608288	-0.637896	-0.0969871	1.23262
